# Supplementary material for: miR-154 Influences HNSCC Development and Progression through Regulation of the Epithelial-to-Mesenchymal Transition Process and Could Be Used as a Potential Biomarker
Source: Biomedicines. 2021 Dec 13;9(12):1894. doi: 10.3390/biomedicines9121894 (PMC8698850; doi:10.3390/biomedicines9121894)
Supplement: Supplementary file 1 [file biomedicines-09-01894-s001.zip]

Archive with 1 entries (1 files):
- biomedicines-1423811-supplementary.pdf
